# Supplementary material for: Complex Hippocampal Response to Thermal Skin Injury and Protocols with Hyperbaric Oxygen Therapy and Filipendula ulmaria Extract in Rats
Source: Int J Mol Sci. 2024 Mar 6;25(5):3033. doi: 10.3390/ijms25053033 (PMC10932411; doi:10.3390/ijms25053033)
Supplement: Supplementary file 1 [file ijms-25-03033-s001.zip]

Archive with 1 entries (1 files):
- ijms-2873963-supplementary.pdf
